# Supplementary material for: Effect of Cordyceps militaris Powder Prophylactic Supplementation on Intestinal Mucosal Barrier Impairment and Microbiota-Metabolites Axis in DSS-Injured Mice
Source: Nutrients. 2023 Oct 16;15(20):4378. doi: 10.3390/nu15204378 (PMC10610503; doi:10.3390/nu15204378)
Supplement: Supplementary file 1 [file nutrients-15-04378-s001.zip]

Archive with 1 entries (1 files):
- nutrients-2621798-supplementary.pdf
